# Supplementary material for: Epigallocatechin Gallate Promotes Cuproptosis via the MTF1/ATP7B Axis in Hepatocellular Carcinoma
Source: Cells. 2025 Mar 7;14(6):391. doi: 10.3390/cells14060391 (PMC11941326; doi:10.3390/cells14060391)
Supplement: Supplementary file 1 [file cells-14-00391-s001.zip]

Archive with 1 entries (1 files):
- cells-3485764-supplementary.pdf
